# Supplementary material for: Enhanced sweet pepper yield through high-intensity artificial lighting and optimized plant density in high-latitude winter production
Source: PeerJ. 2026 Jun 30;14:e21491. doi: 10.7717/peerj.21491 (PMC13330742; doi:10.7717/peerj.21491)
Supplement: Supplemental Information 1 [file peerj-14-21491-s001.xlsx]

## Sheet: Yield
light intensity	stem m-2	Repetition	Bed	total yield	marketable yield	26 Nov. – 6 April	14 April – 27 July
160	3	1	D	28.8011	25.3076	9.7035	15.6041
160	3	2	D	29.0381	25.5503	8.79975	16.7505
160	3	3	B	27.1931	23.9288	10.371	13.5578
160	3	4	B	28.2724	24.0461	9.92063	14.1255
160	4.5	1	A	29.2449	25.5223	10.026	15.4963
160	4.5	2	A	28.2144	24.6493	8.9685	15.6808
160	4.5	3	C	30.6979	26.2901	11.1049	15.1852
160	4.5	4	C	32.2931	28.2263	10.3556	17.8706
120120	3	1	D	31.2026	26.4773	10.9335	15.5437
120120	3	2	D	32.8294	28.7647	11.721	17.0437
120120	3	3	B	34.7325	29.1075	13.131	15.9765
120120	3	4	B	33.5501	28.2112	13.3253	14.886
120120	4.5	1	A	36.5054	30.4099	14.3336	16.0763
120120	4.5	2	A	34.0644	28.3106	13.5293	14.7814
120120	4.5	3	C	38.3158	32.6278	16.1556	16.4722
120120	4.5	4	C	37.6515	31.2643	16.0779	15.1864
240	3	1	D	28.9178	24.5936	11.0062	13.5874
240	3	2	D	28.4918	24.8775	10.515	14.3625
240	3	3	B	30.5302	26.8069	12.4601	14.3468
240	3	4	B	34.5315	30.4763	14.1638	16.3125
240	4.5	1	A	32.4568	28.1019	13.2233	14.8787
240	4.5	2	A	32.3989	28.224	11.826	16.398
240	4.5	3	C	37.8804	33.2342	14.8387	18.3954
240	4.5	4	C	37.8579	34.0538	14.7263	19.3275
160120	3	1	D	32.3535	27.021	11.724	15.297
160120	3	2	D	30.6086	25.755	11.1397	14.6152
160120	3	3	B	38.298	32.8965	15.8723	17.0243
160120	3	4	B	40.9734	34.1829	16.4288	17.7541
160120	4.5	1	A	39.6315	32.0906	15.4389	16.6517
160120	4.5	2	A	42.3197	35.1731	15.8327	19.3404
160120	4.5	3	C	45.8135	39.078	19.35	19.728
160120	4.5	4	C	44.406	37.4906	17.2226	20.268
