# Supplementary material for: Enhanced sweet pepper yield through high-intensity artificial lighting and optimized plant density in high-latitude winter production
Source: PeerJ. 2026 Jun 30;14:e21491. doi: 10.7717/peerj.21491 (PMC13330742; doi:10.7717/peerj.21491)
Supplement: Supplemental Information 2 [file peerj-14-21491-s002.xlsx]

## Sheet: Average fruit weight
light intensity	stem m-2	Repetition	Bed	Average fruit weight red (g)	Average fruit weight green (g)
160	3	1	D	153.24	130.84
160	3	2	D	155.42	131.3
160	3	3	B	149.19	131.11
160	3	4	B	152.09	130.54
160	4.5	1	A	143.96	130.71
160	4.5	2	A	148.58	134.24
160	4.5	3	C	145.55	131.03
160	4.5	4	C	151.31	128.11
120120	3	1	D	153.98	131
120120	3	2	D	166.5	134.98
120120	3	3	B	150.81	127.19
120120	3	4	B	156.89	130.56
120120	4.5	1	A	145.74	129.42
120120	4.5	2	A	149.15	129.18
120120	4.5	3	C	146.77	130.86
120120	4.5	4	C	156.26	129.41
240	3	1	D	154.5	129.88
240	3	2	D	160.56	118.43
240	3	3	B	147.85	128.84
240	3	4	B	151.61	131.31
240	4.5	1	A	146.73	127.18
240	4.5	2	A	149.87	127.96
240	4.5	3	C	147.42	128.92
240	4.5	4	C	156.42	129.84
160120	3	1	D	154.24	130.43
160120	3	2	D	153.68	130.17
160120	3	3	B	147.11	127.76
160120	3	4	B	152.78	131.05
160120	4.5	1	A	144.13	127.21
160120	4.5	2	A	150.1	128.6
160120	4.5	3	C	154.26	126.59
160120	4.5	4	C	161.46	129.76
